# Supplementary material for: Study on intestinal microbial communities of three different cattle populations on Qinghai-Tibet Plateau
Source: PLoS One. 2025 Feb 4;20(2):e0312314. doi: 10.1371/journal.pone.0312314 (PMC11793767; doi:10.1371/journal.pone.0312314)
Supplement: S1 Table — The list of bacterial communities relative abundance at phylum and genus of every samples and ASV numbers of samples. (XLSX) [file pone.0312314.s001.xlsx]

## Sheet: Abundance at phylum and genus
Phyla	BL	Taxonomy	Chloroflexi	Campilobacterota	Fusobacteriota	Synergistota	Elusimicrobiota	Fibrobacterota	Patescibacteria	Spirochaetota	Desulfobacterota	Actinobacteriota	Proteobacteria	Verrucomicrobiota	Cyanobacteria	Bacteroidota	Firmicutes	Others
		BL01	0	0	0	0	0.000262654	0.000863007	0.00240141	0.00893025	0.005103	0.00273911	0.00420247	0.015384	0.0203745	0.173502	0.766238	0
		BL02	0	0	0	0	0	0	0.00310588	0.00831373	0.00178824	0.00185098	0.00407843	0.0111686	0.000721569	0.213961	0.755012	0
		BL03	0.000455744	0	0	0.000292978	0	0	0.00192064	0.0052085	0.00423191	0.00377616	0.00400404	0.0245776	0.0131515	0.200853	0.741528	0
		BL04	0	0	0	0.000583551	0.00171633	0	0.00484004	0.00202526	0.00271179	0.00209392	0.00700261	0.0222436	0.0145888	0.199403	0.742551	0.000240286
		BL05	0	0	0	0	0.000343383	0	0.00398324	0.0080695	0.00333082	0.00405192	0.0043953	0.0109883	0.0145251	0.175022	0.775221	6.86766e-05
		BL06	0	0	0	0.000287742	0	0	0.00508345	0.0050195	0.00396445	0.00735341	0.00396445	0.0264083	0.0456551	0.176546	0.725718	0
		BL07	0	0	0	0.000220723	0.00176578	0	0.00744151	0.0040676	0.00318471	0.00577032	0.00463518	0.00715772	0.0650817	0.134483	0.765939	0.000252255
		BL08	0	0	0	0	0	0	0.00162294	0.00189343	0.00317825	0.00848661	0.00551123	0.0207263	0.0488572	0.174128	0.735596	0
		BL09	0	0	0	0	0.000396997	0	0.0011549	0.00400606	0.00602714	0.00790385	0.00292334	0.00996102	0.00739859	0.177602	0.782626	0
		BL10	0	0	0	0.000187106	8.01882e-05	0	0.00163049	0.00179087	0.00753769	0.00205816	0.00256602	0.00863359	0.0270501	0.0878061	0.86066	0
		Sum/10	4.55744e-05	0	0	0.00015721	0.000456533	8.63007e-05	0.00331845	0.00493247	0.0041058	0.00460845	0.00432831	0.0157249	0.0257404	0.171331	0.765109	5.61217e-05
		Percentage value	4.55744e-05	0	0	0.00015721	0.000456533	8.63007e-05	0.00331845	0.00493247	0.0041058	0.00460845	0.00432831	0.0157249	0.0257404	0.171331	0.765109	5.61217e-05
	TH	Taxonomy	Chloroflexi	Campilobacterota	Fusobacteriota	Synergistota	Elusimicrobiota	Fibrobacterota	Patescibacteria	Spirochaetota	Desulfobacterota	Actinobacteriota	Proteobacteria	Verrucomicrobiota	Cyanobacteria	Bacteroidota	Firmicutes	Others
		TH01	0	0	0	0.000259644	0.000296736	0.00645401	0.00163205	0.00459941	0.00471068	0.00107567	0.00426558	0.023776	0.0175074	0.202782	0.732641	0
		TH02	0	0.000168141	0	0	0.000437166	0	0.0010761	0.00359821	0.00551501	0.00121061	0.00998756	0.0209167	0.0196725	0.135084	0.802334	0
		TH03	0	0	0	0.000206441	0.000412882	0.00209882	0.00578035	0.00333746	0.00498899	0.00123865	0.00977154	0.017926	0.0123521	0.179088	0.762524	0.000275255
		TH04	0	0	0	0	0.000402414	0.00168282	0.0021584	0.00256082	0.00395098	0.00340223	0.00380465	0.022901	0.0113408	0.140955	0.806731	0.000109749
		TH05	0	0	0	0	0	0.00132667	0.00384393	0.00224513	0.00483042	0.00234718	0.00527265	0.0117699	0.0174167	0.180018	0.770861	6.80342e-05
		TH06	0	0	0	0	0	0	0.00272395	0.00162058	0.00513758	0.00220674	0.00286187	0.0173781	0.0177919	0.159092	0.791187	0
		TH07	0	0	0	0	0.000222017	0	0.00159112	0.00677151	0.00325624	0.000629047	0.00784459	0.0206105	0.0117669	0.208326	0.738982	0
		TH08	0	0	0	0	0.000774251	0.00143789	0.00951222	0.00781624	0.00401873	0.00265457	0.00958596	0.0154113	0.00954909	0.159422	0.779818	0
		TH09	0	0	0	0	0	0	0.00260846	0.00233388	0.00463344	0.000617792	0.00562878	0.0134541	0.00806562	0.189903	0.772755	0
		TH10	0	0	0	0	0.00136295	0	0.0022148	0.00316887	0.00388442	0.00211258	0.00722366	0.018468	0.0146858	0.130605	0.815728	0.000545182
		Sum/10	0	1.68141e-05	0	4.66085e-05	0.000390842	0.00130002	0.00331414	0.00380521	0.00449265	0.00174951	0.00662468	0.0182612	0.0140149	0.168527	0.777356	9.9822e-05
		Percentage value	0	1.68141e-05	0	4.66085e-05	0.000390842	0.00130002	0.00331414	0.00380521	0.00449265	0.00174951	0.00662468	0.0182612	0.0140149	0.168527	0.777356	9.9822e-05
	TJ	Taxonomy	Chloroflexi	Campilobacterota	Fusobacteriota	Synergistota	Elusimicrobiota	Fibrobacterota	Patescibacteria	Spirochaetota	Desulfobacterota	Actinobacteriota	Proteobacteria	Verrucomicrobiota	Cyanobacteria	Bacteroidota	Firmicutes	Others
		TJ01	0	0.000186509	0	0	0	0	0.0030774	0.000590612	0.00282872	0.00273547	0.00867268	0.00895244	0.00516009	0.255486	0.71231	0
		TJ02	0.000234502	0	0	0.000298457	0.000191865	0	0.00191865	0.00243029	0.00746141	0.0104247	0.00692846	0.00426367	0.0114266	0.0715869	0.882834	0
		TJ03	0	0	0	0.000346282	0.000366651	0	0.000651824	0	0.00264804	0.0120995	0.00509238	0.0040739	0.00183326	0.090461	0.882427	0
		TJ04	0	0	0.000617586	0	0.000128664	0	0.00211008	0.00658758	0.0044003	0.00172409	0.0109107	0.0100615	0.00396284	0.329739	0.629423	0.000334526
		TJ05	0	0.000111729	0	0	0.000502779	0	0.000363118	0.00377084	0.00273735	0.00351945	0.0831541	0.00435742	0.0108936	0.1286	0.76199	0
		TJ06	0	7.21137e-05	0.000384606	0	0.000192303	0	0.00673061	0.000985553	0.00507199	0.0029807	0.0147593	0.00478354	0.00437489	0.317492	0.64186	0.000312492
		TJ07	0	0	0	0	0	0.00205432	0.00283979	0.00592127	0.00305127	0.00350443	0.0460711	0.0129603	0.00362527	0.155464	0.764509	0
		TJ08	0	6.88911e-05	0	0	6.88911e-05	0	0	0.00062002	0.00250304	0.00907066	0.00326084	0.00842768	0.00146968	0.085402	0.889108	0
		TJ09	0	0.000147601	0	0.000206642	0.00185978	0.004369	0.00144649	0.00557934	0.003631	0.00336531	0.0140221	0.0418598	0.013048	0.165018	0.745387	5.90406e-05
		TJ10	0	0	0	8.17416e-05	0.00068118	0	0.00433231	0.000435955	0.00400534	0.00591265	0.00825591	0.00713877	0.0114983	0.0901338	0.86747	5.44944e-05
		Sum/10	2.34502e-05	5.86844e-05	0.000100219	9.33122e-05	0.000399211	0.000642332	0.00234703	0.00269215	0.00383385	0.00553369	0.0201128	0.0106879	0.00672925	0.168938	0.777732	7.60553e-05
		Percentage value	2.34502e-05	5.86844e-05	0.000100219	9.33122e-05	0.000399211	0.000642332	0.00234703	0.00269215	0.00383385	0.00553369	0.0201128	0.0106879	0.00672925	0.168938	0.777732	7.60553e-05
Genus	BL	Taxonomy	Flavonifractor	Succinivibrio	Lachnospiraceae_UCG-010	Ruminococcus_torques	Oscillibacter	Alloprevotella	Bacteroidales_RF16	Candidatus_Soleaferrea	Clostridia_UCG-014	Romboutsia	Lachnospiraceae_NK4A136	Akkermansia	Prevotellaceae_UCG-004	Agathobacter	Lachnospiraceae_FCS020	Phascolarctobacterium	Gastranaerophilales	Prevotellaceae_UCG-003	Clostridia_vadinBB60	Alistipes	Bacteroides	Monoglobus	Eubacterium_coprostanoligenes	Christensenellaceae_R-7	Others
		BL01	0.00251398	0	0.00750441	0.00577839	0.00896777	0.00131327	0.0246145	0.00465273	0.0130577	0.00341451	0.00195115	0.00724175	0.0069791	0.005103	0.00757945	0.0107313	0.0203745	0.00469026	0.0212375	0.0273536	0.0226258	0.0349705	0.0394357	0.0343702	0.683539
		BL02	0.0100392	0	0.00934902	0.0171608	0.00847059	0.00796863	0.0110745	0.00301176	0.00448627	0.0175059	0.00527059	0.0111686	0.0206745	0.0135529	0.0309647	0.0180078	0.000721569	0.00636863	0.0127686	0.0290824	0.023749	0.0227451	0.030902	0.0336	0.651357
		BL03	0.00397148	0	0.00559914	0.0123051	0.00651063	0.00751978	0.0196295	0.00458999	0.00432957	0.00742212	0.00279957	0.0192064	0.017481	0.00328787	0.0105472	0.0289397	0.0127283	0.0246427	0.0190761	0.0339529	0.0177415	0.0218757	0.0340506	0.0279306	0.653862
		BL04	0.00432514	0	0.00652204	0.00446245	0.00744885	0.0171633	0.00762049	0.00490869	0.0123575	0.00710559	0.00415351	0.0155499	0.00978306	0.0107442	0.00841	0.0120829	0.0145888	0.00937114	0.0147261	0.0262598	0.0408829	0.0280448	0.0457229	0.0360085	0.651758
		BL05	0.00388023	0	0.00508207	0.00793215	0.00679898	0	0.0123275	0.00607788	0.0096834	0.0130142	0.00405192	0.0064556	0.0213584	0.00813818	0.0104732	0.0111943	0.0141474	0.0107822	0.0154866	0.0246892	0.0196072	0.0500309	0.0381499	0.0519882	0.648651
		BL06	0.00310122	0	0.00828058	0.00907986	0.00696976	0.00447599	0.00354882	0.00597864	0.0123409	0.0120852	0.00236588	0.0246179	0.0176482	0.00687384	0.00623441	0.032387	0.0456551	0	0.0219004	0.0272396	0.0181278	0.0373425	0.0432253	0.0321632	0.618358
		BL07	0.00428833	0	0.00939648	0.00220723	0.00618024	0.00491896	0.00986946	0.00737844	0.0172794	0.00293246	0.000788295	0.00362616	0.012928	0.00517122	0.00539194	0.0399508	0.0650817	0.00766223	0.028757	0.0199912	0.0118875	0.033739	0.0414643	0.0368292	0.62228
		BL08	0.00456451	0	0.00510549	0.000912902	0.00801325	0.00591696	0.0072356	0.00355018	0.0127468	0.0116649	0.00223154	0.0154517	0.0190695	0.00233297	0.00652556	0.0307006	0.0488572	0.0274885	0.0223492	0.0221125	0.0170747	0.0340141	0.0281309	0.0214363	0.642514
		BL09	0.00570232	0	0.0120182	0.00173235	0.00505269	0.00775949	0.0125956	0.00353688	0.00978057	0.0065685	0.000469179	0.00335643	0.00627977	0.0196694	0.0146167	0.0128483	0.00739859	0.0216183	0.00757904	0.0248665	0.0230258	0.0153024	0.0247582	0.0346831	0.718782
		BL10	0.00494494	0.000213835	0.00328772	0.00491821	0.00809901	0.000240565	0.00467764	0.00550625	0.00732385	0.0104245	0.00384903	0.00494494	0.00144339	0.00887416	0.0129905	0.00735058	0.0268363	0.00529242	0.00858013	0.011948	0.00507858	0.0608628	0.0383032	0.103496	0.650513
		Sum/10	0.00473314	2.13835e-05	0.00721451	0.00664894	0.00725118	0.00572769	0.0113194	0.00491915	0.0103386	0.00921378	0.00279307	0.0111619	0.0133645	0.00837478	0.0113734	0.0204193	0.0256389	0.0117916	0.0172461	0.0247496	0.0199801	0.0338928	0.0364143	0.0412505	0.654161
		Percentage value	0.00473314	2.13835e-05	0.00721451	0.00664894	0.00725118	0.00572769	0.0113194	0.00491915	0.0103386	0.00921378	0.00279307	0.0111619	0.0133645	0.00837478	0.0113734	0.0204193	0.0256389	0.0117916	0.0172461	0.0247496	0.0199801	0.0338928	0.0364143	0.0412505	0.654161
	TH	Taxonomy	Flavonifractor	Succinivibrio	Lachnospiraceae_UCG-010	Ruminococcus_torques	Oscillibacter	Alloprevotella	Bacteroidales_RF16	Candidatus_Soleaferrea	Clostridia_UCG-014	Romboutsia	Lachnospiraceae_NK4A136	Akkermansia	Prevotellaceae_UCG-004	Agathobacter	Lachnospiraceae_FCS020	Phascolarctobacterium	Gastranaerophilales	Prevotellaceae_UCG-003	Clostridia_vadinBB60	Alistipes	Bacteroides	Monoglobus	Eubacterium_coprostanoligenes	Christensenellaceae_R-7	Others
		TH01	0.00612018	0.000222552	0.00730712	0.00441395	0.00645401	0.00912463	0.00715875	0.00760386	0.0140579	0.00689911	0.00285608	0.0139466	0.0212908	0.00293027	0.0133902	0.0132418	0.0175074	0.0275964	0.0170623	0.0304525	0.0297107	0.0331602	0.0359792	0.0546736	0.61684
		TH02	0.0032283	0	0.0101893	0.00494334	0.00749908	0.00591855	0.00373272	0.0077681	0.0117026	0.00151327	0.00490971	0.0157043	0.00840704	0.015099	0.00948314	0.0152672	0.0194034	0.00181592	0.0127114	0.02243	0.024414	0.0307025	0.0447927	0.0444228	0.673942
		TH03	0.00643408	0	0.0113543	0.00406001	0.00667492	0.0115263	0.00588357	0.0113543	0.00966832	0.00178915	0.000791357	0.0102876	0.0137971	0.00667492	0.00602119	0.0155519	0.0123521	0.0167561	0.0117671	0.0127305	0.0297619	0.0356799	0.0418731	0.0581131	0.659097
		TH04	0.00406073	0	0.00936528	0.0025974	0.00819462	0.00204866	0.00782879	0.0100238	0.0107189	0.00420706	0.00270715	0.0148162	0.00662155	0.00336565	0.00877995	0.0149991	0.0113408	0.0225352	0.0228645	0.0171575	0.0254253	0.0466435	0.0478873	0.056338	0.639473
		TH05	0.00588495	0	0.00826615	0.00224513	0.00581692	0.00408205	0.00506854	0.00653128	0.0145593	0.00442222	0.00306154	0.00476239	0.0271796	0.0043882	0.00853829	0.0097629	0.0174167	0.0175528	0.0237439	0.0207164	0.0309215	0.0322482	0.0434058	0.0427935	0.656632
		TH06	0.00610303	0	0.00789601	0.00144818	0.0068616	0.000310323	0.00448245	0.00762016	0.0135508	0.0101028	0.00268947	0.0102752	0.0148266	0.00282739	0.00837873	0.00910282	0.0177919	0.0161023	0.0242742	0.0182746	0.0186194	0.0417902	0.0502724	0.060582	0.645818
		TH07	0	0	0.00643848	0.00410731	0.00625347	0.0120259	0.00481036	0.0105828	0.013765	0.012914	0.00447734	0.012766	0.0282331	0.00244218	0.00410731	0.0114709	0.0117669	0.0247919	0.0273821	0.0222387	0.0230157	0.0365957	0.0432192	0.0462535	0.630342
		TH08	0.00471924	0	0.0111713	0.0100284	0.00711573	0.000221214	0.00899606	0.0065627	0.0113188	0.00682078	0.00438742	0.0065627	0.00696826	0.00346569	0.0103971	0.0136047	0.00932788	0.00766877	0.0170335	0.0203886	0.0249235	0.0351731	0.0403716	0.0533127	0.67946
		TH09	0.00549149	0	0.00854613	0.002986	0.00590335	0.00638386	0.0064525	0.0110859	0.0115321	0.00459912	0.000480505	0.00737919	0.0056631	0.00789401	0.00703597	0.0149643	0.00806562	0.0280752	0.0221719	0.0210393	0.0328803	0.031885	0.0474327	0.0553267	0.646726
		TH10	0.00524738	0	0.00582663	0.0061333	0.00960883	0.000306665	0.00361183	0.00780292	0.00971105	0.00753033	0.00126073	0.00981328	0.00674663	0.00248739	0.00436146	0.0108355	0.0146858	0.0205806	0.018468	0.018468	0.0222502	0.0400709	0.0434783	0.06457	0.666144
		Sum/10	0.00472894	2.22552e-05	0.00863607	0.0042963	0.00703825	0.00519481	0.00580256	0.00869358	0.0120585	0.00607978	0.00276213	0.0106313	0.0139734	0.00515748	0.00804933	0.0128801	0.0139659	0.0183475	0.0197479	0.0203896	0.0261923	0.0363949	0.0438712	0.0536386	0.651447
		Percentage value	0.00472894	2.22552e-05	0.00863607	0.0042963	0.00703825	0.00519481	0.00580256	0.00869358	0.0120585	0.00607978	0.00276213	0.0106313	0.0139734	0.00515748	0.00804933	0.0128801	0.0139659	0.0183475	0.0197479	0.0203896	0.0261923	0.0363949	0.0438712	0.0536386	0.651447
	TJ	Taxonomy	Flavonifractor	Succinivibrio	Lachnospiraceae_UCG-010	Ruminococcus_torques	Oscillibacter	Alloprevotella	Bacteroidales_RF16	Candidatus_Soleaferrea	Clostridia_UCG-014	Romboutsia	Lachnospiraceae_NK4A136	Akkermansia	Prevotellaceae_UCG-004	Agathobacter	Lachnospiraceae_FCS020	Phascolarctobacterium	Gastranaerophilales	Prevotellaceae_UCG-003	Clostridia_vadinBB60	Alistipes	Bacteroides	Monoglobus	Eubacterium_coprostanoligenes	Christensenellaceae_R-7	Others
		TJ01	0.00298415	0.00282872	0.00345042	0.00332608	0.00662108	0.00917003	0.0067765	0.00658999	0.00543985	0.00270438	0.00885919	0.00621697	0.0121231	0.0259869	0.0244016	0.00848617	0.00516009	0.0986634	0.0174697	0.0222568	0.0337271	0.0258315	0.0394156	0.047995	0.573516
		TJ02	0.0060544	0.00115119	0.00157756	0.00439157	0.00622495	0.0032617	0.00166283	0.00948665	0.000660868	0.00891106	0.00752537	0.00289929	0.000596913	0.0137077	0.0150294	0.00703505	0.0114266	0.00392257	0.0171399	0.00663	0.00726955	0.0391618	0.0543617	0.0884071	0.681504
		TJ03	0.0170289	0.00181289	0.00274988	0.0154808	0.00659972	0.000162956	0.00112032	0.00837187	8.1478e-05	0.0216732	0.00582568	0.00268877	0.00040739	0.0249526	0.0196973	0.00794411	0.00183326	0.00173141	0.0111829	0.0239545	0.012405	0.0194936	0.0387224	0.0998309	0.654248
		TJ04	0.00404004	0.00334526	0.00452896	0.00229021	0.00411724	0.00517228	0.0111423	0.00563547	0.0056612	0.0058156	0.00669051	0.00532668	0.00967551	0.0169321	0.00769409	0.0101644	0.00396284	0.0297728	0.0146419	0.046216	0.0859474	0.0190165	0.0375441	0.0290523	0.625614
		TJ05	0.00240217	0.0779866	0.00268149	0.00664786	0.00522332	0.00089383	0.00296081	0.00689925	0.00148041	0.00648027	0.0532667	0.00206698	0.00256976	0.0143571	0.0207815	0.00863104	0.0108936	0.00888243	0.0134074	0.0225692	0.0130443	0.0218709	0.0329041	0.0566185	0.60448
		TJ06	0.00372587	0.000961515	0.00389414	0.00776424	0.0040624	0.0556958	0.00954304	0.00673061	0.00391818	0.00331723	0.00656234	0.00286051	0.00874979	0.00629793	0.0104805	0.0100959	0.00437489	0.0145429	0.0148073	0.0352876	0.0389173	0.0203601	0.0416577	0.0287733	0.656619
		TJ07	0.00220537	0.040603	0.00519622	0.0117519	0.00465243	0.00244706	0.00365548	0.00465243	0.00262832	0.00531706	0.0538957	0.0102414	0.00782454	0.0257696	0.0134135	0.00842875	0.00362527	0.00924443	0.0114498	0.0191535	0.0122353	0.0192743	0.0362527	0.0578834	0.628199
		TJ08	0.00732542	0.00231933	0.00238822	0.00558018	0.00293935	0.00342159	0.00287046	0.00854249	0.000895584	0.00493719	0.00723356	0.00755506	0.00107929	0.0192206	0.0134108	0.0067054	0.00146968	0.0161435	0.0119411	0.0105633	0.0054424	0.0493031	0.0514846	0.101132	0.656096
		TJ09	0.00150554	0.00885609	0.00342435	0.00304059	0.00495941	0.00212546	0.00711439	0.0075572	0.00445756	0.00448708	0.0239114	0.0360443	0.0108635	0.0188044	0.0107749	0.0136384	0.013048	0.0077048	0.0144059	0.0359852	0.0209299	0.0377565	0.0384649	0.0767528	0.593387
		TJ10	0.00239775	0.00343315	0.00305169	0.0111714	0.00577641	0.00138961	0.0028882	0.00904608	0.00147135	0.00689355	0.00888259	0.00441405	0.00152584	0.0119343	0.0345495	0.0063486	0.0114983	0.00847388	0.0177924	0.00915506	0.0124792	0.0328056	0.051034	0.0978447	0.643743
		Sum/10	0.00496696	0.0143298	0.00329429	0.00714448	0.00511763	0.00837403	0.00497343	0.0073512	0.00266948	0.00705366	0.0182653	0.0080314	0.00554156	0.0177963	0.0170233	0.00874778	0.00672925	0.0199082	0.0144238	0.0231771	0.0242397	0.0284874	0.0421842	0.068429	0.631741
		Percentage value	0.00496696	0.0143298	0.00329429	0.00714448	0.00511763	0.00837403	0.00497343	0.0073512	0.00266948	0.00705366	0.0182653	0.0080314	0.00554156	0.0177963	0.0170233	0.00874778	0.00672925	0.0199082	0.0144238	0.0231771	0.0242397	0.0284874	0.0421842	0.068429	0.631741

## Sheet: ASV numbers of samples
Populations	SampleName	TotalPairsReads	FilteredReads	DenoisedReads	MergedReads
BL	BL01	77978	66108	84.78	58558
	BL02	77433	65271	84.29	54491
	BL03	75781	63321	83.56	53454
	BL04	78174	65687	84.03	59664
	BL05	76989	66340	86.17	54965
	BL06	76828	65011	84.62	56726
	BL07	78440	66854	85.23	56539
	BL08	75652	63969	84.56	54987
	BL09	75435	64147	85.04	53320
	BL10	75142	64500	85.84	53436
TH	TH01	76148	65547	86.08	56017
	TH02	77781	65813	84.61	55904
	TH03	77738	66527	85.58	56830
	TH04	76893	66032	85.88	54341
	TH05	75354	63702	84.54	53505
	TH06	77448	65594	84.69	54145
	TH07	77051	64112	83.21	55753
	TH08	76778	64396	83.87	52654
	TH09	76447	64854	84.84	54328
	TH10	77264	65768	85.12	53803
TJ	TJ01	77865	65813	84.52	58733
	TJ02	78303	65941	84.21	57861
	TJ03	77598	65711	84.68	62782
	TJ04	76492	63762	83.36	57185
	TJ05	75961	64617	85.07	60198
	TJ06	77482	69131	89.22	62343
	TJ07	77703	67184	86.46	59048
	TJ08	77733	65356	84.08	57425
	TJ09	77781	65643	84.39	61969
	TJ10	75856	64637	85.21	56804
Total		2309528	1961348	2547.74	1697768
Average		76984.3	65378.3	84.9247	56592.3
